# Supplementary material for: Barriers and Facilitators to Artificial Intelligence Implementation in Diabetes Management from Healthcare Workers’ Perspective: A Scoping Review
Source: Medicina (Kaunas). 2025 Aug 1;61(8):1403. doi: 10.3390/medicina61081403 (PMC12387811; doi:10.3390/medicina61081403)
Supplement: Supplementary file 1 [file medicina-61-01403-s001.zip]

Archive with 1 entries (1 files):
- medicina-3757152-supplementary.pdf
